# Supplementary material for: Overexpression of MicroRNA-10a in Germ Cells Causes Male Infertility by Targeting Rad51 in Mouse and Human
Source: Front Physiol. 2019 Jun 18;10:765. doi: 10.3389/fphys.2019.00765 (PMC6591449; doi:10.3389/fphys.2019.00765)
Supplement: TABLE S2 — Prediction of targeted gene list by miR-10 family. [file Table_2.XLSX]

## Sheet: TargetScan7
Table S2. Prediction of targeted gene list by miR-10 family.
Target gene	Gene name	3P-seq tags + 5	Representative miRNA	Total context score
Usp45	ubiquitin specific petidase 45	904	mmu-miR-10b-5p	-1.37
Rgs8	regulator of G-protein signaling 8	5	mmu-miR-10a-5p	-1.04
Bach2	BTB and CNC homology 2	72	mmu-miR-10a-5p	-1.11
Klf11	Kruppel-like factor 11	329	mmu-miR-10b-5p	-1.14
Lpar2	lysophosphatidic acid receptor 2	151	mmu-miR-10b-5p	-1.04
Map2k6	mitogen-activated protein kinase kinase 6	142	mmu-miR-10b-5p	-1.86
Bdnf	brain derived neurotrophic factor	576	mmu-miR-10a-5p	-0.79
Cep85l	centrosomal protein 85-like	76	mmu-miR-10a-5p	-0.8
Slc6a19	solute carrier family 6 (neurotransmitter transporter), member 19	963	mmu-miR-10b-5p	-0.91
Hoxa3	homeobox A3	48	mmu-miR-10a-5p	-0.62
Zfp367	zinc finger protein 367	938	mmu-miR-10a-5p	-0.62
Map3k7	mitogen-activated protein kinase kinase kinase 7	881	mmu-miR-10a-5p	-0.63
Arsj	arylsulfatase J	11	mmu-miR-10a-5p	-0.6
Hoxb3	homeobox B3	172	mmu-miR-10b-5p	-0.56
Gata6	GATA binding protein 6	407	mmu-miR-10b-5p	-0.55
Rora	RAR-related orphan receptor alpha	953	mmu-miR-10a-5p	-0.55
Ebf2	early B cell factor 2	67	mmu-miR-10a-5p	-0.53
Sobp	sine oculis-binding protein homolog (Drosophila)	180	mmu-miR-10a-5p	-0.54
Nr6a1	nuclear receptor subfamily 6, group A, member 1	1815	mmu-miR-10a-5p	-0.5
Papd5	PAP associated domain containing 5	227	mmu-miR-10a-5p	-0.5
Dvl3	dishevelled 3, dsh homolog (Drosophila)	425	mmu-miR-10a-5p	-1.32
Vwc2l	von Willebrand factor C domain-containing protein 2-like	5	mmu-miR-10a-5p	-0.46
Tmem183a	transmembrane protein 183A	960	mmu-miR-10b-5p	-0.93
4933426M11Rik	RIKEN cDNA 4933426M11 gene	1522	mmu-miR-10a-5p	-0.47
Csmd1	CUB and Sushi multiple domains 1	6	mmu-miR-10a-5p	-0.46
Klhl29	kelch-like 29	112	mmu-miR-10a-5p	-0.46
Patl1	protein associated with topoisomerase II homolog 1 (yeast)	879	mmu-miR-10a-5p	-0.45
Dusp3	dual specificity phosphatase 3 (vaccinia virus phosphatase VH1-related)	2085	mmu-miR-10b-5p	-0.48
Rorb	RAR-related orphan receptor beta	5	mmu-miR-10a-5p	-0.44
Dazap1	DAZ associated protein 1	2556	mmu-miR-10b-5p	-0.51
Fign	fidgetin	56	mmu-miR-10b-5p	-0.44
Ago3	argonaute RISC catalytic subunit 3	292	mmu-miR-10b-5p	-0.6
Sdc1	syndecan 1	1215	mmu-miR-10b-5p	-0.55
Bmp2k	BMP2 inducible kinase	531	mmu-miR-10a-5p	-0.43
Galnt1	UDP-N-acetyl-alpha-D-galactosamine:polypeptide N-acetylgalactosaminyltransferase 1	1815	mmu-miR-10a-5p	-0.41
Ptp4a2	protein tyrosine phosphatase 4a2	497	mmu-miR-10a-5p	-1.26
Mrps18c	mitochondrial ribosomal protein S18C	3755	mmu-miR-10a-5p	-0.4
Tmod1	tropomodulin 1	3972	mmu-miR-10a-5p	-0.41
Ncor2	nuclear receptor co-repressor 2	479	mmu-miR-10b-5p	-0.42
Pafah1b1	platelet-activating factor acetylhydrolase, isoform 1b, subunit 1	5902	mmu-miR-10a-5p	-0.45
Gfpt1	glutamine fructose-6-phosphate transaminase 1	4942	mmu-miR-10a-5p	-0.39
Bbx	bobby sox homolog (Drosophila)	116	mmu-miR-10a-5p	-0.4
Lhfpl4	lipoma HMGIC fusion partner-like protein 4	17	mmu-miR-10a-5p	-0.38
H3f3b	H3 histone, family 3B	1229	mmu-miR-10a-5p	-0.37
Wnt9b	wingless-type MMTV integration site 9B	5	mmu-miR-10a-5p	-0.37
Mtf2	metal response element binding transcription factor 2	544	mmu-miR-10a-5p	-0.62
Cyth1	cytohesin 1	2299	mmu-miR-10b-5p	-0.36
Trim39	tripartite motif-containing 39	167	mmu-miR-10a-5p	-0.42
Slc35g1	solute carrier family 35, member G1	91	mmu-miR-10a-5p	-0.38
Creb1	cAMP responsive element binding protein 1	1211	mmu-miR-10a-5p	-0.63
Map3k2	mitogen-activated protein kinase kinase kinase 2	1249	mmu-miR-10b-5p	-0.35
Celf2	CUGBP, Elav-like family member 2	1988	mmu-miR-10a-5p	-0.39
Gnrhr	gonadotropin releasing hormone receptor	5	mmu-miR-10b-5p	-0.33
Itgb8	integrin beta 8	333	mmu-miR-10b-5p	-0.36
Eri3	exoribonuclease 3	3479	mmu-miR-10a-5p	-0.33
Tmem132b	transmembrane protein 132B	47	mmu-miR-10a-5p	-0.36
Trim66	tripartite motif-containing 66	10	mmu-miR-10b-5p	-0.37
Dock11	dedicator of cytokinesis 11	1219	mmu-miR-10a-5p	-0.62
Npas3	neuronal PAS domain protein 3	17	mmu-miR-10a-5p	-0.32
Mtf1	metal response element binding transcription factor 1	419	mmu-miR-10a-5p	-0.36
Lphn1	latrophilin 1	147	mmu-miR-10b-5p	-0.32
Purb	purine rich element binding protein B	1875	mmu-miR-10a-5p	-0.64
Esrrg	estrogen-related receptor gamma	676	mmu-miR-10b-5p	-0.32
Smtnl2	smoothelin-like 2	874	mmu-miR-10a-5p	-0.32
Gata3	GATA binding protein 3	24	mmu-miR-10a-5p	-0.31
Prrx1	paired related homeobox 1	1994	mmu-miR-10a-5p	-0.31
Cecr6	cat eye syndrome chromosome region, candidate 6	13	mmu-miR-10a-5p	-0.31
Gtf2h1	general transcription factor II H, polypeptide 1	582	mmu-miR-10a-5p	-0.31
Zfp282	zinc finger protein 282	425	mmu-miR-10a-5p	-0.31
Scarb2	scavenger receptor class B, member 2	3195	mmu-miR-10a-5p	-0.43
Celf6	CUGBP, Elav-like family member 6	5	mmu-miR-10a-5p	-0.3
Sh3d19	SH3 domain protein D19	1700	mmu-miR-10a-5p	-0.3
Rqcd1	rcd1 (required for cell differentiation) homolog 1 (S. pombe)	558	mmu-miR-10a-5p	-0.56
Hoxa1	homeobox A1	90	mmu-miR-10a-5p	-0.3
Rap2a	RAS related protein 2a	619	mmu-miR-10a-5p	-0.3
Epha5	Eph receptor A5	5	mmu-miR-10b-5p	-0.29
Son	Son DNA binding protein	5492	mmu-miR-10a-5p	-0.29
Cdc42bpa	CDC42 binding protein kinase alpha	1168	mmu-miR-10a-5p	-0.36
Gm9754	predicted gene 9754	6	mmu-miR-10a-5p	-0.29
Gpatch2l	G patch domain containing 2 like	395	mmu-miR-10a-5p	-0.35
Trim2	tripartite motif-containing 2	601	mmu-miR-10b-5p	-0.3
Ssx2ip	synovial sarcoma, X breakpoint 2 interacting protein	103	mmu-miR-10b-5p	-0.31
Elovl6	ELOVL family member 6, elongation of long chain fatty acids (yeast)	920	mmu-miR-10a-5p	-0.28
Inhbb	inhibin beta-B	53	mmu-miR-10b-5p	-0.28
Bcr	breakpoint cluster region	1434	mmu-miR-10b-5p	-0.51
Rhpn2	rhophilin, Rho GTPase binding protein 2	419	mmu-miR-10a-5p	-0.27
Tfap2c	transcription factor AP-2, gamma	13	mmu-miR-10a-5p	-0.41
Fbxo30	F-box protein 30	1908	mmu-miR-10a-5p	-0.47
Bcl2l11	BCL2-like 11 (apoptosis facilitator)	219	mmu-miR-10a-5p	-0.45
Pde4a	phosphodiesterase 4A, cAMP specific	988	mmu-miR-10a-5p	-0.27
Iffo2	intermediate filament family orphan 2	867	mmu-miR-10b-5p	-0.27
Bcl6	B cell leukemia/lymphoma 6	37	mmu-miR-10a-5p	-0.29
Atf2	activating transcription factor 2	919	mmu-miR-10a-5p	-0.47
Nr4a3	nuclear receptor subfamily 4, group A, member 3	183	mmu-miR-10b-5p	-0.26
Smap1	small ArfGAP 1	246	mmu-miR-10a-5p	-0.56
Grin3a	glutamate receptor ionotropic, NMDA3A	10	mmu-miR-10b-5p	-0.26
Rc3h2	ring finger and CCCH-type zinc finger domains 2	178	mmu-miR-10b-5p	-0.26
Cept1	choline/ethanolaminephosphotransferase 1	2693	mmu-miR-10a-5p	-0.26
Klf7	Kruppel-like factor 7 (ubiquitous)	1571	mmu-miR-10a-5p	-0.27
Mtss1l	metastasis suppressor 1-like	1632	mmu-miR-10b-5p	-0.27
Tbx5	T-box 5	35	mmu-miR-10a-5p	-0.39
Rad51	RAD51 recombinase	603	mmu-miR-10a-5p	-0.27
St6galnac6	ST6 (alpha-N-acetyl-neuraminyl-2,3-beta-galactosyl-1,3)-N-acetylgalactosaminide alpha-2,6-sialyltransferase 6	2385	mmu-miR-10a-5p	-0.25
Elavl2	ELAV (embryonic lethal, abnormal vision, Drosophila)-like 2 (Hu antigen B)	71	mmu-miR-10b-5p	-0.26
Homez	homeodomain leucine zipper-encoding gene	88	mmu-miR-10b-5p	-0.36
Nyap2	neuronal tyrosine-phophorylated phosphoinositide 3-kinase adaptor 2	5	mmu-miR-10a-5p	-0.25
Ccdc177	coiled-coil domain containing 177	5	mmu-miR-10a-5p	-0.25
Ncoa6	nuclear receptor coactivator 6	142	mmu-miR-10a-5p	-0.25
Gm5065	predicted gene 5065	5	mmu-miR-10a-5p	-0.24
Has3	hyaluronan synthase 3	30	mmu-miR-10a-5p	-0.24
Usp29	ubiquitin specific peptidase 29	0	mmu-miR-10a-5p	-0.24
Hnrnpk	heterogeneous nuclear ribonucleoprotein K	14906	mmu-miR-10a-5p	-0.24
Slc6a5	solute carrier family 6 (neurotransmitter transporter, glycine), member 5	6	mmu-miR-10a-5p	-0.24
Il1rapl1	interleukin 1 receptor accessory protein-like 1	5	mmu-miR-10a-5p	-0.24
Flt1	FMS-like tyrosine kinase 1	413	mmu-miR-10a-5p	-0.24
Rnf165	ring finger protein 165	56	mmu-miR-10b-5p	-0.32
Kpnb1	karyopherin (importin) beta 1	5727	mmu-miR-10a-5p	-0.98
Ankfy1	ankyrin repeat and FYVE domain containing 1	1038	mmu-miR-10a-5p	-0.24
Fxr2	fragile X mental retardation, autosomal homolog 2	102	mmu-miR-10b-5p	-0.23
Eif3j1	eukaryotic translation initiation factor 3, subunit J1	350	mmu-miR-10a-5p	-0.23
Cnnm4	cyclin M4	86	mmu-miR-10a-5p	-0.23
Lcor	ligand dependent nuclear receptor corepressor	127	mmu-miR-10a-5p	-0.28
Ctnnbip1	catenin beta interacting protein 1	164	mmu-miR-10a-5p	-0.41
Gm527	predicted gene 527	90	mmu-miR-10a-5p	-0.3
Blzf1	basic leucine zipper nuclear factor 1	577	mmu-miR-10a-5p	-0.29
Lgalsl	lectin, galactoside binding-like	274	mmu-miR-10a-5p	-0.23
Shank3	SH3/ankyrin domain gene 3	160	mmu-miR-10a-5p	-0.23
Spag9	sperm associated antigen 9	2289	mmu-miR-10a-5p	-0.26
Srsf1	serine/arginine-rich splicing factor 1	3442	mmu-miR-10a-5p	-0.23
Epha8	Eph receptor A8	5	mmu-miR-10a-5p	-0.22
Pten	phosphatase and tensin homolog	1182	mmu-miR-10a-5p	-0.24
Klf4	Kruppel-like factor 4 (gut)	7	mmu-miR-10a-5p	-0.22
Tiam1	T cell lymphoma invasion and metastasis 1	22	mmu-miR-10a-5p	-0.24
Hoxd10	homeobox D10	31	mmu-miR-10a-5p	-0.23
Tnrc6b	trinucleotide repeat containing 6b	464	mmu-miR-10a-5p	-0.24
Tram1	translocating chain-associating membrane protein 1	2880	mmu-miR-10b-5p	-0.47
Smurf1	SMAD specific E3 ubiquitin protein ligase 1	238	mmu-miR-10a-5p	-0.24
E2f7	E2F transcription factor 7	271	mmu-miR-10a-5p	-0.21
Onecut1	one cut domain, family member 1	487	mmu-miR-10a-5p	-0.53
Csrnp3	cysteine-serine-rich nuclear protein 3	21	mmu-miR-10a-5p	-0.21
Tra2b	transformer 2 beta homolog (Drosophila)	6271	mmu-miR-10a-5p	-0.21
Tbkbp1	TBK1 binding protein 1	225	mmu-miR-10a-5p	-0.21
Rybp	RING1 and YY1 binding protein	75	mmu-miR-10a-5p	-0.25
E130309D14Rik	RIKEN cDNA E130309D14 gene	39	mmu-miR-10b-5p	-0.24
Popdc3	popeye domain containing 3	373	mmu-miR-10a-5p	-0.21
Rassf4	Ras association (RalGDS/AF-6) domain family member 4	216	mmu-miR-10a-5p	-0.23
Arrdc3	arrestin domain containing 3	456	mmu-miR-10a-5p	-0.23
Tmem170b	transmembrane protein 170B	158	mmu-miR-10a-5p	-0.23
Klc2	kinesin light chain 2	71	mmu-miR-10a-5p	-0.2
Scn3a	sodium channel, voltage-gated, type III, alpha	149	mmu-miR-10a-5p	-0.23
Zdhhc21	zinc finger, DHHC domain containing 21	885	mmu-miR-10a-5p	-0.21
Pias1	protein inhibitor of activated STAT 1	811	mmu-miR-10a-5p	-0.22
Stk4	serine/threonine kinase 4	39	mmu-miR-10a-5p	-0.47
Nr5a2	nuclear receptor subfamily 5, group A, member 2	334	mmu-miR-10a-5p	-0.19
Bcl2l2	BCL2-like 2	238	mmu-miR-10a-5p	-0.35
Ccdc71l	coiled-coil domain containing 71 like	436	mmu-miR-10b-5p	-0.19
Rbm27	RNA binding motif protein 27	804	mmu-miR-10a-5p	-0.19
Cadm2	cell adhesion molecule 2	17	mmu-miR-10a-5p	-0.32
Baz2b	bromodomain adjacent to zinc finger domain, 2B	90	mmu-miR-10a-5p	-0.23
Mtmr3	myotubularin related protein 3	689	mmu-miR-10b-5p	-0.21
Nacc1	nucleus accumbens associated 1, BEN and BTB (POZ) domain containing	503	mmu-miR-10a-5p	-0.22
Wnt8a	wingless-related MMTV integration site 8A	29	mmu-miR-10a-5p	-0.19
Ppara	peroxisome proliferator activated receptor alpha	162	mmu-miR-10b-5p	-0.22
Usp46	ubiquitin specific peptidase 46	244	mmu-miR-10a-5p	-0.28
Mmadhc	methylmalonic aciduria (cobalamin deficiency) cblD type, with homocystinuria	270	mmu-miR-10a-5p	-0.22
Kctd16	potassium channel tetramerisation domain containing 16	23	mmu-miR-10a-5p	-0.26
Ino80d	INO80 complex subunit D	52	mmu-miR-10a-5p	-0.22
Slc38a2	solute carrier family 38, member 2	3346	mmu-miR-10a-5p	-0.2
Usf2	upstream transcription factor 2	577	mmu-miR-10b-5p	-0.18
Jarid2	jumonji, AT rich interactive domain 2	1458	mmu-miR-10a-5p	-0.27
Kcna6	potassium voltage-gated channel, shaker-related, subfamily, member 6	14	mmu-miR-10a-5p	-0.17
Ltbp1	latent transforming growth factor beta binding protein 1	171	mmu-miR-10a-5p	-0.19
Cbx5	chromobox 5	1766	mmu-miR-10a-5p	-0.33
Myt1l	myelin transcription factor 1-like	8	mmu-miR-10a-5p	-0.17
Zfp608	zinc finger protein 608	87	mmu-miR-10a-5p	-0.17
Mybl1	myeloblastosis oncogene-like 1	372	mmu-miR-10a-5p	-0.17
Fnbp1l	formin binding protein 1-like	34	mmu-miR-10a-5p	-0.31
Zbtb16	zinc finger and BTB domain containing 16	1034	mmu-miR-10a-5p	-0.17
Cadm1	cell adhesion molecule 1	721	mmu-miR-10a-5p	-0.54
L3mbtl3	l(3)mbt-like 3 (Drosophila)	325	mmu-miR-10a-5p	-0.17
St6galnac5	ST6 (alpha-N-acetyl-neuraminyl-2,3-beta-galactosyl-1,3)-N-acetylgalactosaminide alpha-2,6-sialyltransferase 5	85	mmu-miR-10a-5p	-0.23
Hcn1	hyperpolarization-activated, cyclic nucleotide-gated K+ 1	25	mmu-miR-10a-5p	-0.54
Cops7b	COP9 (constitutive photomorphogenic) homolog, subunit 7b (Arabidopsis thaliana)	458	mmu-miR-10a-5p	-0.27
Hdac4	histone deacetylase 4	652	mmu-miR-10a-5p	-0.18
Arih2	ariadne homolog 2 (Drosophila)	1179	mmu-miR-10b-5p	-0.16
Prrt3	proline-rich transmembrane protein 3	13	mmu-miR-10a-5p	-0.27
Snx4	sorting nexin 4	669	mmu-miR-10a-5p	-0.28
Kctd17	potassium channel tetramerisation domain containing 17	1711	mmu-miR-10a-5p	-0.16
Ank3	ankyrin 3, epithelial	1269	mmu-miR-10a-5p	-0.15
Grin2b	glutamate receptor, ionotropic, NMDA2B (epsilon 2)	5	mmu-miR-10a-5p	-0.41
Sertad4	SERTA domain containing 4	59	mmu-miR-10a-5p	-0.23
Dlgap2	discs, large (Drosophila) homolog-associated protein 2	5	mmu-miR-10a-5p	-0.15
Zmynd11	zinc finger, MYND domain containing 11	526	mmu-miR-10b-5p	-0.31
Zxdc	ZXD family zinc finger C	202	mmu-miR-10a-5p	-0.2
Sesn3	sestrin 3	3314	mmu-miR-10b-5p	-0.15
Tenm2	teneurin transmembrane protein 2	17	mmu-miR-10a-5p	-0.15
Mapkbp1	mitogen-activated protein kinase binding protein 1	503	mmu-miR-10a-5p	-0.15
Msr1	macrophage scavenger receptor 1	113	mmu-miR-10a-5p	-0.2
Mief1	mitochondrial elongation factor 1	144	mmu-miR-10b-5p	-0.24
Calcr	calcitonin receptor	36	mmu-miR-10a-5p	-0.14
Med1	mediator complex subunit 1	200	mmu-miR-10b-5p	-0.14
Jmjd8	jumonji domain containing 8	348	mmu-miR-10b-5p	-0.14
Wnk3	WNK lysine deficient protein kinase 3	74	mmu-miR-10a-5p	-0.14
Purg	purine-rich element binding protein G	165	mmu-miR-10a-5p	-0.19
Irs4	insulin receptor substrate 4	5	mmu-miR-10a-5p	-0.14
Chl1	cell adhesion molecule with homology to L1CAM	24	mmu-miR-10a-5p	-0.17
Whsc1l1	Wolf-Hirschhorn syndrome candidate 1-like 1 (human)	862	mmu-miR-10a-5p	-0.13
Gabrb2	gamma-aminobutyric acid (GABA) A receptor, subunit beta 2	8	mmu-miR-10a-5p	-0.35
Camk2b	calcium/calmodulin-dependent protein kinase II, beta	16	mmu-miR-10a-5p	-0.42
Rb1cc1	RB1-inducible coiled-coil 1	512	mmu-miR-10b-5p	-0.44
Bicd2	bicaudal D homolog 2 (Drosophila)	340	mmu-miR-10b-5p	-0.17
Ank2	ankyrin 2, brain	446	mmu-miR-10a-5p	-0.12
Fam196a	family with sequence similarity 196, member A	5	mmu-miR-10a-5p	-0.12
Nup50	nucleoporin 50	299	mmu-miR-10a-5p	-0.22
Nfix	nuclear factor I/X	291	mmu-miR-10b-5p	-0.15
Mycbp	c-myc binding protein	1042	mmu-miR-10a-5p	-0.23
Irs1	insulin receptor substrate 1	229	mmu-miR-10b-5p	-0.14
Fosl2	fos-like antigen 2	2026	mmu-miR-10a-5p	-0.12
Ppargc1b	peroxisome proliferative activated receptor, gamma, coactivator 1 beta	268	mmu-miR-10a-5p	-0.12
Cnot6	CCR4-NOT transcription complex, subunit 6	874	mmu-miR-10a-5p	-0.27
E2f3	E2F transcription factor 3	287	mmu-miR-10a-5p	-0.15
Xrn1	5'-3' exoribonuclease 1	949	mmu-miR-10a-5p	-0.11
Igf2bp2	insulin-like growth factor 2 mRNA binding protein 2	40	mmu-miR-10b-5p	-0.25
Gbp7	guanylate binding protein 7	188	mmu-miR-10a-5p	-0.1
Prtg	protogenin homolog (Gallus gallus)	11	mmu-miR-10a-5p	-0.1
Rims2	regulating synaptic membrane exocytosis 2	54	mmu-miR-10a-5p	-0.48
Arnt	aryl hydrocarbon receptor nuclear translocator	998	mmu-miR-10a-5p	-0.12
Ctdspl	CTD (carboxy-terminal domain, RNA polymerase II, polypeptide A) small phosphatase-like	1316	mmu-miR-10a-5p	-0.1
Emb	embigin	7412	mmu-miR-10a-5p	-0.43
Pea15a	phosphoprotein enriched in astrocytes 15A	1608	mmu-miR-10a-5p	-0.16
Fam63b	family with sequence similarity 63, member B	146	mmu-miR-10a-5p	-0.28
Nfatc2	nuclear factor of activated T cells, cytoplasmic, calcineurin dependent 2	49	mmu-miR-10a-5p	-0.38
Slc41a2	solute carrier family 41, member 2	160	mmu-miR-10a-5p	-0.08
Usp12	ubiquitin specific peptidase 12	30	mmu-miR-10a-5p	-0.31
Sorcs1	VPS10 domain receptor protein SORCS 1	6	mmu-miR-10a-5p	-0.09
Ubxn7	UBX domain protein 7	356	mmu-miR-10a-5p	-0.22
Wdr26	WD repeat domain 26	3481	mmu-miR-10a-5p	-0.2
Ube2z	ubiquitin-conjugating enzyme E2Z (putative)	4100	mmu-miR-10a-5p	-0.41
Sohlh2	spermatogenesis and oogenesis specific basic helix-loop-helix 2	763	mmu-miR-10a-5p	-0.16
Epha4	Eph receptor A4	97	mmu-miR-10a-5p	-0.08
Rfxank	regulatory factor X-associated ankyrin-containing protein	384	mmu-miR-10b-5p	-0.41
Klhl15	kelch-like 15	59	mmu-miR-10a-5p	-0.08
Cdc6	cell division cycle 6	59	mmu-miR-10a-5p	-0.26
Taf12	TAF12 RNA polymerase II, TATA box binding protein (TBP)-associated factor	829	mmu-miR-10a-5p	-0.41
Dusp11	dual specificity phosphatase 11 (RNA/RNP complex 1-interacting)	892	mmu-miR-10b-5p	-0.16
Spty2d1	SPT2, Suppressor of Ty, domain containing 1 (S. cerevisiae)	96	mmu-miR-10a-5p	-0.1
Kl	klotho	907	mmu-miR-10a-5p	-0.09
Lrig2	leucine-rich repeats and immunoglobulin-like domains 2	154	mmu-miR-10a-5p	-0.1
Wapal	wings apart-like homolog (Drosophila)	4563	mmu-miR-10a-5p	-0.08
Zbtb1	zinc finger and BTB domain containing 1	247	mmu-miR-10b-5p	-0.12
Elavl3	ELAV (embryonic lethal, abnormal vision, Drosophila)-like 3 (Hu antigen C)	14	mmu-miR-10a-5p	-0.05
Usp15	ubiquitin specific peptidase 15	1515	mmu-miR-10a-5p	-1.68
Slc25a1	solute carrier family 25 (mitochondrial carrier, citrate transporter), member 1	636	mmu-miR-10a-5p	-0.19
Golga3	golgi autoantigen, golgin subfamily a, 3	1298	mmu-miR-10a-5p	-0.29
Clcn5	chloride channel 5	504	mmu-miR-10a-5p	-0.05
Ube2k	ubiquitin-conjugating enzyme E2K	1794	mmu-miR-10b-5p	-0.19
Pdzd2	PDZ domain containing 2	531	mmu-miR-10a-5p	-0.04
Mapre1	microtubule-associated protein, RP/EB family, member 1	1369	mmu-miR-10a-5p	-0.27
Naa15	N(alpha)-acetyltransferase 15, NatA auxiliary subunit	2921	mmu-miR-10a-5p	-0.28
Tfap2a	transcription factor AP-2, alpha	87	mmu-miR-10b-5p	-0.18
Cep350	centrosomal protein 350	574	mmu-miR-10a-5p	-0.04
Plcb2	phospholipase C, beta 2	61	mmu-miR-10a-5p	-0.11
Ahsa2	AHA1, activator of heat shock protein ATPase 2	1274	mmu-miR-10b-5p	-0.54
Rprd1a	regulation of nuclear pre-mRNA domain containing 1A	67	mmu-miR-10a-5p	-0.36
Smad2	SMAD family member 2	979	mmu-miR-10a-5p	-0.26
Kif13b	kinesin family member 13B	841	mmu-miR-10a-5p	-0.03
Bora	bora, aurora kinase A activator	246	mmu-miR-10a-5p	-0.17
Ankrd12	ankyrin repeat domain 12	320	mmu-miR-10a-5p	-0.05
Shisa7	shisa homolog 7 (Xenopus laevis)	33	mmu-miR-10b-5p	-0.14
Nfat5	nuclear factor of activated T cells 5	1024	mmu-miR-10a-5p	-0.02
Chd6	chromodomain helicase DNA binding protein 6	616	mmu-miR-10b-5p	-0.03
Kcnh5	potassium voltage-gated channel, subfamily H (eag-related), member 5	6	mmu-miR-10b-5p	-0.12
Btrc	beta-transducin repeat containing protein	276	mmu-miR-10a-5p	-0.15
Mcmbp	MCM (minichromosome maintenance deficient) binding protein	2843	mmu-miR-10a-5p	-0.17
Nav1	neuron navigator 1	499	mmu-miR-10a-5p	-0.03
Tmem260	transmembrane protein 260	302	mmu-miR-10a-5p	-0.03
Ctdspl2	CTD (carboxy-terminal domain, RNA polymerase II, polypeptide A) small phosphatase like 2	546	mmu-miR-10a-5p	-0.02
Palm2	paralemmin 2	12	mmu-miR-10a-5p	-0.25
D1Ertd622e	DNA segment, Chr 1, ERATO Doi 622, expressed	911	mmu-miR-10a-5p	-0.99
Slc39a5	solute carrier family 39 (metal ion transporter), member 5	20	mmu-miR-10b-5p	-0.12
Zdhhc18	zinc finger, DHHC domain containing 18	263	mmu-miR-10a-5p	-0.02
Gatad2a	GATA zinc finger domain containing 2A	1765	mmu-miR-10a-5p	-0.11
Elmo3	engulfment and cell motility 3	620	mmu-miR-10a-5p	-0.08
Aff4	AF4/FMR2 family, member 4	466	mmu-miR-10a-5p	-0.06
Cask	calcium/calmodulin-dependent serine protein kinase (MAGUK family)	743	mmu-miR-10b-5p	-0.17
Idh2	isocitrate dehydrogenase 2 (NADP+), mitochondrial	1652	mmu-miR-10a-5p	-0.34
Dll4	delta-like 4 (Drosophila)	183	mmu-miR-10a-5p	-0.18
Psmd1	proteasome (prosome, macropain) 26S subunit, non-ATPase, 1	1348	mmu-miR-10b-5p	-0.18
Brf2	BRF2, subunit of RNA polymerase III transcription initiation factor, BRF1-like	162	mmu-miR-10a-5p	-0.04
Lancl1	LanC (bacterial lantibiotic synthetase component C)-like 1	4819	mmu-miR-10a-5p	-0.26
Tbc1d10a	TBC1 domain family, member 10a	569	mmu-miR-10a-5p	-0.2
Cd38	CD38 antigen	532	mmu-miR-10a-5p	-0.13
Trpc5	transient receptor potential cation channel, subfamily C, member 5	5	mmu-miR-10a-5p	-0.15
Zfp827	zinc finger protein 827	119	mmu-miR-10a-5p	-0.16
Mmp14	matrix metallopeptidase 14 (membrane-inserted)	529	mmu-miR-10a-5p	-0.02
